# Supplementary material for: Evaluation of Anticholinesterase Activity of the Fungicides Mefentrifluconazole and Pyraclostrobin
Source: Int J Mol Sci. 2024 Jun 7;25(12):6310. doi: 10.3390/ijms25126310 (PMC11204243; doi:10.3390/ijms25126310)
Supplement: Supplementary file 1 [file ijms-25-06310-s001.zip]

Archive with 1 entries (1 files):
- ijms-3002840-Supplementary material.pdf
